# Supplementary material for: Elevated Temperature, Nitrate and Diesel Oil Enhance the Distribution of the Opportunistic Pathogens Scedosporium spp
Source: J Fungi (Basel). 2023 Mar 24;9(4):403. doi: 10.3390/jof9040403 (PMC10144257; doi:10.3390/jof9040403)
Supplement: Supplementary file 1 [file jof-09-00403-s001.zip]

Archive with 1 entries (1 files):
- jof-2270956-supplementary.pdf
